# Supplementary material for: Differentiated adaptive evolution, episodic relaxation of selective constraints, and pseudogenization of umami and sweet taste genes TAS1Rs in catarrhine primates
Source: Front Zool. 2014 Oct 29;11:79. doi: 10.1186/s12983-014-0079-4 (PMC4226867; doi:10.1186/s12983-014-0079-4)
Supplement: Additional file 1: — Information about the species and genes present in this study. [file 12983_2014_79_MOESM1_ESM.xlsx]

## Sheet: Sheet1
Additional file 1. Information of the species and genes present in this study.
Classification			Species name	TAS1R1 Accession No.	TAS1R2 Accession No.	TAS1R3 Accession No.
Cercopithecidae	Cercopithecinae	Macaca	M. fuscata	KJ794737	KJ794763	KJ794798
			M. assamensis	KJ794739	KJ794764	KJ794796
			M. arctoides	KJ794738	KJ794762	KJ794797
		Mandrillus	M. sphinx	KJ794732	KJ794766	KJ794795
		Cercopithecus	C. albogularis	KJ794743	KJ794771	KJ794800
			C.mitis	KJ794742	KJ794770	KJ794799
		Erythrocebus	E. patas	KJ794741	KJ794772	KJ794801
		Papio	P. hamadryas	KJ794734	KJ794768	KJ794793
		Chlorocebus	C. sabaceus	KJ794740	KJ794773	KJ794802
		Cercocebus	C. chrysogaster	KJ794733	KJ794765	KJ794794
		Lophocebus	L. aterrimus	KJ794735	KJ794767	KJ794728
		Theropithecus	T. gelada	KJ794736	KJ794769	KJ794792
	Colobinae	Trachypithecus	T. francoisi	KJ794750	KJ794776	KJ794730
		Semnopithecus	S. vetulus	KJ794751	KJ794777	KJ794731
		Pygathrix	P. nemaeus	KJ794745	KJ794779	KJ794804
			P.nigripes	KJ794744/KJ794729	KJ794778	KJ794805
		Rhinopithecus	R. roxellana	KJ794747	KJ794783	KJ794808
			R. brelichi	KJ794748	KJ794782	KJ794807
			R. bieti	KJ794749	KJ794781	KJ794806
		Presbytis	P. melalophos	KJ794752	KJ794775	KJ794809
		Nasalis	N. larvatus	KJ794746	KJ794780	KJ794803
		Colobus	C. polykomos	KJ794753	KJ794774	KJ794810
Hylobatidae		Hoolock	H. hoolock	KJ794754	KJ794784	KJ794811
		Hylobates	H. pileatus	KJ794759	KJ794789	KJ794813
			H.agilis	KJ794758	KJ794788	KJ794816
			H.lar	KJ794756	KJ794786	KJ794814
			H.abbotti	KJ794757	KJ794787	KJ794815
		Nomascus	N. leucogenys	KJ794760	KJ794790	KJ794818
			N. annamensis	KJ794761	KJ794791	KJ794817
		Symphalangus	S. syndactylus	KJ794755	KJ794785	KJ794812
Hominidae		Homo	H. sapiens	NM_138697.3	NM_152232.2	NM_152228.1
		Pan	P. troglodytes	XM_525169.2	DQ386295.1	XM_003307748.1
			P. paniscus	NW_003870528.1	NW_003870407.1	-
		Gorilla	G. gorilla.gorilla	NC_01842.4	NC_018424.1	NC_018424.1
		Pongo	P. abelii	NC_012591.1	-	NC_012591.1
			P.pygmaeus	-	DQ386297.1	DQ381398.1
