# Supplementary material for: Differentiated adaptive evolution, episodic relaxation of selective constraints, and pseudogenization of umami and sweet taste genes TAS1Rs in catarrhine primates
Source: Front Zool. 2014 Oct 29;11:79. doi: 10.1186/s12983-014-0079-4 (PMC4226867; doi:10.1186/s12983-014-0079-4)
Supplement: Additional file 2: — Summary of mutation sites and positive selected sites in TAS1Rs proteins. [file 12983_2014_79_MOESM2_ESM.xlsx]

## Sheet: Additional file 2
Additional file 2. Summary of mutation sites and positive selected sites in TAS1Rs
Protein	Domain (amino acid)	Synonymous sites (nucleotide)	Non-synonymous sites (nucleotide)	Positive selection sites (amino acid)
TAS1R1	VFTM (1-496)	149	126 (8.5%)	5
	CRD (497-567)	16	18 (8.5%)	1
	TMD (568-809)	72	36 (5.0%)	0
	CID (810-841)	6	5 (5.4%)	0
	Total	243	185 (7.3%)	6
TAS1R2	VFTM (1-494)	189	192 (13.0%)	14
	CRD (495-565)	34	19 (8.9%)	2
	TMD (566-809)	91	49 (6.7%)	2
	CID (810-839)	4	3 (3.4%)	0
	Total	318	263 (10.4%)	18
TAS1R3	VFTM (1-498)	252	164 (10.4%)	2
	CRD (499-568)	32	28 (13.3%)	0
	TMD (569-817)	113	58 (7.8%)	0
	CID (817-852)	17	19 (17.6%)	0
	Total	414	269 (10.5%)	2
