# Supplementary material for: Differentiated adaptive evolution, episodic relaxation of selective constraints, and pseudogenization of umami and sweet taste genes TAS1Rs in catarrhine primates
Source: Front Zool. 2014 Oct 29;11:79. doi: 10.1186/s12983-014-0079-4 (PMC4226867; doi:10.1186/s12983-014-0079-4)
Supplement: Additional file 6: — Candidate amino acid sites under positive selection identified in Tas1rs using the site models and branch-site models. [file 12983_2014_79_MOESM6_ESM.xlsx]

## Sheet: Sheet1
Additional file 6. Candidate amino acid sites under positive selection identified in Tas1rs using the site models and branch-site models.
Gene	AA position	Maximum-likelihood method				Radical/conservative2
		M81	M2a1	Branch-site model1	AA change
Tas1r1
	50	0.882	0.902		C-H	R
					C-R	R
					S-P	R
	65	0.877	0.897		S-P-S	R
					S-P-T	R
	117	0.892	0.913		R-S	R
					R-T	R
	320	0.967	0.961		T-M	R
					T-M-T	R
	391	0.99	0.99	0.889	R-C	R
					R-Q	R
	510	0.879	0.898		T-M	R
Tas1r2
	8			0.892	I-V	C
					I-F	R
					I-L	C
	16	0.924			R-W	R
					R-Q	R
	21			0.906	P-S	R
					P-S-P	R
	132	0.946			M-V	C
					M-S	R
					M-V-M	C
					M-V-I	C
					M-V	C
	148	0.953			M-I	C
					M-L	C
					M-T	R
					M-T-M	R
	175			0.882	V-A	R
	319	0.959			M-I	C
					M-V	C
					M-L	C
					M-T	R
	342	0.858			G-D	R
					G-S	C
	404			0.971	G-D	R
					G-N	R
					H-N	R
	407	0.911			H-Y	R
					H-R	C
					H-N-K	R
	411			0.942	T-A	R
					T-I	R
	413			0.927	R-T	R
					R-K	C
					R-T-K	R
	457	0.937			L-Q	R
					L-R	R
					L-Q-K	R
	477	0.99	0.92		K-T	R
					K-I	R
					K-N	R
					K-N-H	R
	510			0.901	I-V	C
	540	0.887			S-N	R
	708	0.877			I-T	R
					I-V	C
	733			0.944	S-G	C
Tas1r3
	195			0.896	T-V	R
	225			0.933	I-T	R
1 Posterior probabilities in the BEB analysis where P ≥ 0.850 indicated candidates for selection.
2 Radical and conservative nonsynonymous substitutions (abbreviated as R and C, respectively), which were estimated according to the methods proposed by Zhang 2000.
